# Supplementary material for: The potential of a multiplex high-throughput molecular assay for early detection of first and second line tuberculosis drug resistance mutations to improve infection control and reduce costs: a decision analytical modeling study
Source: BMC Infect Dis. 2015 Oct 26;15:473. doi: 10.1186/s12879-015-1205-4 (PMC4624169; doi:10.1186/s12879-015-1205-4)
Supplement: Additional file 2: Table S1. — Results of deterministic sensitivity analyses (XLSX 20 kb) [file 12879_2015_1205_MOESM2_ESM.xlsx]

## Sheet: Sensitivity analyses
	Total Costs								Nosocomial Transmission months								Diagnostic cost per (pre)XDR case
Sensitivity analyses to explore uncertainty in / Assumption	Base case	%*	A. MRD after culture	%*	B. optimized analytic sensitivity	%*	C. Optimized markers	%*	Base case	%*	A. MRD after culture	%*	B. optimized analytic sensitivity	%*	C. Optimized markers	%*	Base case	A. MRD after culture	B. optimized analytic sensitivity	C. Optimized markers
0. Primary analysis	3.55792e+06	--	2.96024e+06	--	2.82192e+06	--	2.9373e+06	--	66	--	75.97	--	70.95	--	50.09	--	755.04	882.915	1081.92	692.346
1. MDR/XDR prevalence:
1a. Low (new cases)	2.87503e+06	-0.191936	2.4256e+06	-0.180606	2.33025e+06	-0.174233	2.39801e+06	-0.183601	51.23	-0.223788	57.24	-0.246545	53.16	-0.25074	37.63	-0.248752	881.43	1054.11	1444.62	823.088
1b. High (retreatment cases)	5.86897e+06	0.649549	4.7483e+06	0.604025	4.46414e+06	0.581949	4.74739e+06	0.616243	121.75	0.844697	145.59	0.916414	136.95	0.930233	96.39	0.924336	551.706	616.805	563.624	487.293
2. Sensitivity/specificity of molecular tests
2a. Low sensitivity of FLQ and SLID markers:	3.55792e+06	7.41978e-10	2.91824e+06	-0.0141885	2.78129e+06	-0.0143979	2.92839e+06	-0.00303334	66.0005	7.04179e-06	101.726	0.339028	94.3065	0.329197	55.5819	0.10964	755.04	1167.5	1428.94	722.076
2b. High sensitivity of FLQ and SLID markers:	3.55792e+06	7.41978e-10	2.98548e+06	0.00852647	2.84642e+06	0.00868229	2.94257e+06	0.00179482	66.0005	7.04179e-06	60.8917	-0.198477	57.2803	-0.192666	46.9155	-0.063376	755.04	772.846	947.682	676.252
2c. Low specificity of FLQ and SLID markers:	3.55792e+06	7.41978e-10	3.00192e+06	0.0140787	2.86206e+06	0.0142225	2.9458e+06	0.00289543	66.0005	7.04179e-06	78.8969	0.0385275	73.5917	0.037233	50.8033	0.0142404	755.04	911.358	1115.6	696.571
2d. High specificity of FLQ and SLID markers:	3.55792e+06	7.41978e-10	2.94e+06	-0.00683734	2.80244e+06	-0.00690259	2.93318e+06	-0.00140176	66.0005	7.04179e-06	74.6956	-0.0167752	69.81	-0.016067	49.7857	-0.00607427	755.04	870.969	1067.8	690.512
2e. 100% sens, 100% spec of all molecular tests (maximum)	3.50844e+06	-0.0139072	2.93191e+06	-0.0095725	2.79776e+06	-0.00856404	2.93191e+06	-0.00183599	66.59	0.00893939	43.27	-0.430433	41.33	-0.417477	43.27	-0.136155	734.258	654.737	816.066	654.737
3. Time:
3a. Time to result for MGIT culture + 1 sd	3.57469e+06	0.00471271	3.02857e+06	0.0230832	2.82411e+06	0.000775826	3.004e+06	0.0227092	66.93	0.0140909	79.47	0.0460708	72.03	0.015222	52.43	0.0467159	755.04	882.915	1081.92	692.346
3b. Time to result for MGIT culture as long as LJ	3.66627e+06	0.0304514	3.40177e+06	0.149153	2.83607e+06	0.00501302	3.36831e+06	0.146736	71.98	0.0906061	98.64	0.298407	77.93	0.0983791	65.16	0.300858	755.04	882.915	1081.92	692.346
3c. Time to result for MLPA 0 days (same day)	3.55792e+06	0	2.95144e+06	-0.00297524	2.78493e+06	-0.0131086	2.92843e+06	-0.00301781	66	0	74.34	-0.0214558	64.97	-0.0842847	48.46	-0.0325414	755.04	882.915	1081.92	692.346
3d. Time to result for MLPA +2 wks (centralized; transportation)	3.55792e+06	0	2.97933e+06	0.00644636	2.90207e+06	0.0284019	2.9565e+06	0.00653859	66	0	79.48	0.0462024	83.92	0.182805	53.63	0.0706728	755.04	882.915	1081.92	692.346
3e. Time to sputum conversion in (pré)XDR same as MDR	3.43195e+06	-0.0354062	2.95353e+06	-0.00226631	2.81521e+06	-0.00237739	2.93108e+06	-0.00211636	66.0005	7.04179e-06	74.9589	-0.0133098	69.9458	-0.0141538	49.8734	-0.00432346	755.04	882.915	1081.92	692.346
3f. Time to sputum conversion in (pré)XDR high end of range	3.65238e+06	0.0265471	2.96695e+06	0.00226631	2.82863e+06	0.00237739	2.94352e+06	0.00211636	66.0005	7.04179e-06	76.9727	0.0131982	71.9596	0.0142297	50.3126	0.00444431	755.04	882.915	1081.92	692.346
4. Error rates of diagnostics:
4a. Low	3.55979e+06	0.000524098	2.96254e+06	0.000777516	2.82515e+06	0.00114268	2.93956e+06	0.000769245	66.1936	0.00293343	76.194	0.0029485	71.1916	0.00340582	50.3229	0.00465061	765.941	903.929	1120.66	708.897
4b. High	3.55684e+06	-0.000303229	2.95906e+06	-0.000400794	2.82037e+06	-0.000550035	2.93613e+06	-0.000396941	65.8889	-0.00168267	75.8511	-0.00156568	70.8377	-0.0015832	49.9775	-0.00224632	748.908	871.642	1063.27	683.463
5. MLPA per-tests unit cost:
5a. 1/4 of PE	3.55792e+06	0	2.95372e+06	-0.00220195	2.78629e+06	-0.012628	2.93103e+06	-0.0021331	66	0	75.97	0	70.95	0	50.09	0	755.04	738.448	292.12	581.776
5b. 4 times PE	3.55792e+06	0	2.9708e+06	0.00356562	2879627	0.0204486	2.94744e+06	0.00345413	66	0	75.97	0	70.95	0	50.09	0	755.04	1116.85	2360.84	871.391
5c. Confirmation by culture+DST‡	3.55792e+06	0	2.97388e+06	0.00460808	2.87665e+06	0.0193933	2.95041e+06	0.004464	66	0	75.97	0	70.95	0	50.09	0	755.04	1185.25	1532.89	923.738
6. Treatment costs:
6a. First-line low end	3.28943e+06	-0.0754641	2.69175e+06	-0.0907005	2.55356e+06	-0.0950975	2.66716e+06	-0.0919687	66.0005	7.04179e-06	75.9658	-5.58093e-05	70.9527	3.79445e-05	50.093	6.04259e-05	755.04	882.915	1081.92	692.346
6b. First-line high end	3.9611e+06	0.113318	3.36342e+06	0.136197	3.22489e+06	0.142799	3.34294e+06	0.138101	66.0005	7.04179e-06	75.9658	-5.58093e-05	70.9527	3.79445e-05	50.093	6.04259e-05	755.04	882.915	1081.92	692.346
6c. Second-line -50%	2.98929e+06	-0.15982	2.43456e+06	-0.17758	2.3032e+06	-0.183818	2.41921e+06	-0.176383	66.0005	7.04179e-06	75.9658	-5.58093e-05	70.9527	3.79445e-05	50.093	6.04259e-05	755.04	882.915	1081.92	692.346
6d. Second-line +50%	4.12655e+06	0.15982	3.48592e+06	0.17758	3.34064e+06	0.183818	3.45539e+06	0.176383	66.0005	7.04179e-06	75.9658	-5.58093e-05	70.9527	3.79445e-05	50.093	6.04259e-05	755.04	882.915	1081.92	692.346
6e. Daily hospitalization cost -50%	2.76937e+06	-0.221634	2.42519e+06	-0.180747	2.35322e+06	-0.166092	2.40831e+06	-0.180094	66.0005	7.04179e-06	75.9658	-5.58093e-05	70.9527	3.79445e-05	50.093	6.04259e-05	755.04	882.915	1081.92	692.346
6e. Daily hospitalization cost +50%	4.34648e+06	0.221634	3.4953e+06	0.180747	3.29062e+06	0.166092	3.46629e+06	0.180094	66.0005	7.04179e-06	75.9658	-5.58093e-05	70.9527	3.79445e-05	50.093	6.04259e-05	755.04	882.915	1081.92	692.346
*% change compared to primary analysis.
XDR=extensively drug-resistant
LiPA=Line Probe Assay
LJ=Lowensten-Jenssen
MGIT=Mycobacterial Growth Inhibitor Tube
DST=Drug Susceptibility Testing
FQ=fluoroquinolone
SLID=second-line injectable drugs
MLPA=Multiplex Assay
*Excluding requirement for repeat testing.
†First-line treatment applies to catI and catII treatment; hospitalization costs are estimated from other studies in the region (Floyd 2012) and number of hospital days in 2012 (WHO report 2012)
sd= standard deviation
‡Confirmation with culture (scenario B) and phenotypic DST (scenarios A, B, C)
